# Supplementary material for: Sleep Disruption Precedes Forebrain Synaptic Tau Burden and Contributes to Cognitive Decline in a Sex-Dependent Manner in the P301S Tau Transgenic Mouse Model
Source: eNeuro. 2024 Jun 14;11(6):ENEURO.0004-24.2024. doi: 10.1523/ENEURO.0004-24.2024 (PMC11209651; doi:10.1523/ENEURO.0004-24.2024)
Supplement: Table 1-1 — Summary sleep measures from Figure 1. Sleep amount: % of time spent sleeping in the light or dark phase. Average sleep bout length (s) in light and dark phase. Download Table 1-1, XLSX file. [file eneuro-11-ENEURO.0004-24.2024-s005.xlsx]

## Sheet: Sheet1
Extended data table 1-1: summarized wake and sleep %time in state and bout lengths
referring to data presented in Fig. 1
	Females				Males
	% hourly sleep	WT
	3months	6months	9months	11months	3months	6months	9months	11months
Light	57.17±0.5486	60.98±0.8710	60.81±0.8847	61.79±1.144	66.00±0.3986	66.32±1.500	66.99±0.7118	65.42±0.5733
Dark	27.32±0.8739	24.09±1.144	27.25±1.225	26.37±1.958	24.25±1.850	35.42±1.650	37.04±1.532	38.74±1.959
24 Hr	42.25±0.2710	42.53±0.8211	44.03±0.6206	44.08±0.8949	45.40±0.9353	50.18±1.320	52.02±0.7800	52.08±0.7449
	% hourly sleep	PS19
Light	62.66±0.6084	62.22±1.150	65.68±1.123	60.37±1.894	67.71±0.6158	67.41±1.536	65.33±1.246	60.03±1.214
Dark	17.44±0.8662	15.20±2.472	11.11±2.330	10.29±2.187	23.10±1.842	25.01±1.388	16.90±4.084	7.723±2.068
24 Hr	40.05±0.6290	38.71±0.9577	38.40±0.9812	35.33±1.530	45.12±0.9129	46.21±0.7626	41.12±2.538	33.87±1.459
	Females				Males
	sleep bout length (seconds)		WT
	3months	6months	9months	11months	3months	6months	9months	11months
Light	651.5±29.11	726.8±29.01	666.0±23.22	689.4±74.46	865.2±54.02	744.5±52.22	758.7±33.46	704.9±22.47
Dark	305.8±20.08	349.3±19.57	357.5±18.41	346.5±29.99	409.2±40.52	386.8±35.82	380.9±28.40	401.0±31.80
	sleep bout length (seconds)		PS19
Light	718.2±30.16	851.2±87.02	628.3±48.69	425.6±43.46	805.9±35.50	785.7±58.18	644.5±49.63	462.0±94.84
Dark	286.5±22.93	331.0±54.73	229.6±18.73	225.5±35.53	366.3±22.38	336.8±27.14	276.1±43.58	242.0±59.47
