# Supplementary material for: Sleep Disruption Precedes Forebrain Synaptic Tau Burden and Contributes to Cognitive Decline in a Sex-Dependent Manner in the P301S Tau Transgenic Mouse Model
Source: eNeuro. 2024 Jun 14;11(6):ENEURO.0004-24.2024. doi: 10.1523/ENEURO.0004-24.2024 (PMC11209651; doi:10.1523/ENEURO.0004-24.2024)
Supplement: Table 1-2 — Summary of estimated NREM and REM sleep measures from extended data Figures 1-1 and 1-2. Estimated NREM/REM Sleep amount: % of time spent sleeping in the light or dark phase. Average estimated NREM/REM sleep bout length (s) in light and dark phase. Download Table 1-2, XLSX file. [file eneuro-11-ENEURO.0004-24.2024-s006.xlsx]

## Sheet: NREM_REM estimated % and bouts
Extended data table 1-2: summarized estimates of NREM and REM % time in state and bout lengths
referring to data presented in Extended data Figure 1-1 and 1-2
	Females				Males
	% NREM sleep	WT
	3months	6months	9months	11months	3months	6months	9months	11months
Light	51.61±0.8927	55.93±0.6023	54.92±0.5245	57.08±1.0150	60.26±0.5873	60.78±2.6800	61.73±0.5658	61.10±0.4991
Dark	20.64±1.2348	21.87±1.0064	24.62±1.2404	23.27±1.4695	21.56±1.7729	33.39±1.5824	33.60±1.7074	35.42±1.9302
24 Hr	36.13±0.4495	38.90±0.5327	39.77±0.4748	40.17±0.6034	40.91±0.9202	47.08±1.2123	47.67±0.8711	48.26±0.7414
	% NREM sleep	PS19
Light	55.72±0.5068	60.20±2.1117	62.38±1.2972	56.24±2.2644	61.18±0.7268	62.73±1.7402	61.78±0.8804	55.37±2.3855
Dark	14.01±0.5758	13.68±2.7763	9.63±1.9868	8.47±1.8338	20.45±1.6525	20.70±1.9003	13.71±4.2281	7.07±1.5991
24 Hr	34.87±0.4206	36.94±0.8453	36.00±0.6459	32.35±1.4253	40.82±0.8651	41.71±1.1782	37.74±2.3954	31.22±1.4667
	Females				Males
	NREM bout length (seconds)		WT
	3months	6months	9months	11months	3months	6months	9months	11months
Light	29.06±0.5852	33.53±0.6296	33.24±1.0190	38.52±1.9889	39.47±1.8455	45.30±6.9805	43.80±1.2401	43.80±1.3434
Dark	19.10±0.7262	22.24±1.0669	23.29±0.9718	24.11±1.4300	27.36±2.5868	30.08±2.3503	28.29±2.6561	29.78±1.2381
	NREM bout length (seconds)		PS19
Light	30.53±0.8806	37.75±2.4863	34.78±1.7011	33.49±3.4307	35.05±1.0391	37.02±1.7552	41.24±2.3693	44.21±3.5833
Dark	18.18±1.0970	21.50±2.7104	15.41±1.6300	13.96±2.2397	22.17±1.5373	20.92±2.0589	17.49±3.3044	19.75±5.1212
	Females				Males
	% REM sleep	WT
	3months	6months	9months	11months	3months	6months	9months	11months
Light	6.37±0.1563	5.84±0.2508	5.81±0.3341	4.72±0.4040	5.51±0.3698	4.49±0.4495	4.50±0.3003	4.32±0.1157
Dark	4.12±0.3344	3.57±0.2932	3.57±0.2354	3.10±0.5968	2.70±0.2718	2.86±0.2836	3.08±0.1210	3.31±1.1945
24 Hr	5.25±0.2086	4.71±0.2404	4.69±0.2647	3.91±0.4210	4.11±0.2880	3.67±0.3588	3.79±0.1791	3.81±0.1444
	% REM sleep	PS19
Light	6.63±0.3230	5.05±0.3850	5.03±0.5838	4.13±0.6743	6.77±0.2229	5.67±0.3406	3.79±0.5111	2.21±0.4561
Dark	3.33±0.3743	2.08±0.3248	2.01±0.3374	1.82±0.4783	3.36±0.2158	3.42±0.5165	2.12±0.4175	0.86±0.2939
24 Hr	4.98±0.2888	3.56±0.3222	3.52±0.4316	2.97±0.4648	5.07±0.1867	4.54±0.4091	2.96±0.4315	1.54±0.3435
Extended data Figure 1-1&2	Females				Males
	REM bout length (seconds)		WT
	3months	6months	9months	11months	3months	6months	9months	11months
Light	42.54±1.4456	41.04±1.3549	42.46±1.2877	43.23±2.6848	39.36±2.0720	37.67±2.0625	39.77±2.0777	41.35±1.3178
Dark	131.65±12.7919	136.30±8.3158	120.20±7.3105	137.95±16.1902	168.42±16.0794	88.86±7.7149	81.41±3.4204	83.60±6.3910
	REM bout length (seconds)		PS19
Light	36.55±0.7890	36.92±2.9400	29.67±1.5082	34.84±1.9470	34.07±1.2150	32.42±1.4731	35.63±1.8531	48.25±5.7076
Dark	207.34±17.2144	325.58±92.9945	352.70±64.8984	1676.41±1384.64	161.43±13.2811	150.12±21.5336	415.65±163.73	2463.39±1200.04
